# Supplementary material for: Hybrid Materials Based on Fly Ash, Metakaolin, and Cement for 3D Printing
Source: Materials (Basel). 2021 Nov 15;14(22):6874. doi: 10.3390/ma14226874 (PMC8618050; doi:10.3390/ma14226874)
Supplement: Supplementary file 1 [file materials-14-06874-s001.zip]

Archive with 1 entries (1 files):
- materials-1427480-supplementary.pdf
